# Supplementary material for: The Chromatin Regulator CHD8 Is a Context-Dependent Mediator of Cell Survival in Murine Hematopoietic Malignancies
Source: PLoS One. 2015 Nov 20;10(11):e0143275. doi: 10.1371/journal.pone.0143275 (PMC4654476; doi:10.1371/journal.pone.0143275)
Supplement: S1 Table — (XLSX) [file pone.0143275.s008.xlsx]

## Sheet: Sheet1
Name	Sequence
shChd8-0	TGCTGTTGACAGTGAGCGCCGATGTAACTGGTCCAATAAATAGTGAAGCCACAGATGTATTTATTGGACCAGTTACATCGGTGCCTACTGCCTCGGA
shChd8-1	TGCTGTTGACAGTGAGCGCCACAATGATGGAGCTACGAAATAGTGAAGCCACAGATGTATTTCGTAGCTCCATCATTGTGTTGCCTACTGCCTCGGA
