# Supplementary material for: The Chromatin Regulator CHD8 Is a Context-Dependent Mediator of Cell Survival in Murine Hematopoietic Malignancies
Source: PLoS One. 2015 Nov 20;10(11):e0143275. doi: 10.1371/journal.pone.0143275 (PMC4654476; doi:10.1371/journal.pone.0143275)
Supplement: S2 Table — (XLSX) [file pone.0143275.s009.xlsx]

## Sheet: Sheet1
Name	Sequence
XhoI Fwd	CAGAAGGCTCGAGAAGGTATATTGCTGTTGACAGTGAGCG
EcoRI Rev	CTAAAGTAGCCCCTTGAATTCCGAGGCAGTAGGCA
Duplin Gibson Fwd	TGAATTGCGGCCGCATCGTAATGGCAGACCCCATCAT
Duplin Gibson Rev	CGTTAGGGGGGGGGGGCGGAATTCATAGCTAGGTCAATTGTGGCTCATGTTCTCCGCGCCCAACTCAC
NotI/MfeI Fwd	TCGAGGACTGACTGAGCGGCCGCTTCGGTCTAGCAATTGACCTAGCTATG
NotI/MfeI Rev	AATTCATAGCTAGGTCAATTGCTAGACCGAAGCGGCCGCTCAGTCAGTCC
CRISPR seq PCR Fwd	ATGCGTCGAATGAAGAAACC
CRISPR seq PCR Rev	GATTTTCTGCTGTGGCTGCT
CRISPR seq primer	GTGAATCGAAACGCATCACTT
