# Supplementary material for: The Chromatin Regulator CHD8 Is a Context-Dependent Mediator of Cell Survival in Murine Hematopoietic Malignancies
Source: PLoS One. 2015 Nov 20;10(11):e0143275. doi: 10.1371/journal.pone.0143275 (PMC4654476; doi:10.1371/journal.pone.0143275)
Supplement: S3 Table — (XLSX) [file pone.0143275.s010.xlsx]

## Sheet: Sheet1
Name	Sequence
sgChd8-2 top	CACCGCCCTGTAACACTATCTTGCC
sgChd8-2 bottom	AAACGGCAAGATAGTGTTACAGGGC
sgChd8-3 top	CACCGTTGTGTTAGGGAGTCTACC
sgChd8-3 bottom	AAACGGTAGACTCCCTAACACAAC
sgChd8-4 top	CACCGACCAGGCAAGATAGTGTTAC
sgChd8-4 bottom	AAACGTAACACTATCTTGCCTGGTC
sgRen-2 top	CACCGCGCGCTACTGGCTCAATATG
sgRen-2 bottom	AAACCATATTGAGCCAGTAGCGCGC
sgRen-3 top	CACCGCACATATTGAGCCAGTAGCG
sgRen-3 bottom	AAACGCTACTGGCTCAATATGTGC
