# Supplementary material for: The Chromatin Regulator CHD8 Is a Context-Dependent Mediator of Cell Survival in Murine Hematopoietic Malignancies
Source: PLoS One. 2015 Nov 20;10(11):e0143275. doi: 10.1371/journal.pone.0143275 (PMC4654476; doi:10.1371/journal.pone.0143275)
Supplement: S4 Table — (XLSX) [file pone.0143275.s011.xlsx]

## Sheet: Sheet1
Target	Source	Dilution	References	Figures
CHD8 (C-terminus)	Abcam ab84527 (polyclonal)	1:1000	PubMed: 24705355	1,2,3,5,6,S3
CHD8 (N-terminus)	Bethyl A301-224A (polyclonal)	1:4000	PubMed: 25294932, 24265227, 23071553	4
HSP90	BD Biosciences 610418 (monoclonal)	1:4000	PubMed: 11425855, 11278264	1,2,3,4,5,6,S3,S4
NOTCH1	Santa Cruz sc-6014 (polyclonal)	1:3000	PubMed: 23544172, 23269621, 21989054	S4
Caspase 3	Cell Signaling 9662 (polyclonal)	1:1000	PubMed: 11457472, 11859117	S6
Caspase 3 (cleaved)	Cell Signaling 9661 (polyclonal)	1:1000	PubMed: 11086988, 11897797	S6
Beta-actin	Cell Signaling 4967 (polyclonal)	1:1000	PubMed: 17525163, 17550899	S6
