# Supplementary material for: The Chromatin Regulator CHD8 Is a Context-Dependent Mediator of Cell Survival in Murine Hematopoietic Malignancies
Source: PLoS One. 2015 Nov 20;10(11):e0143275. doi: 10.1371/journal.pone.0143275 (PMC4654476; doi:10.1371/journal.pone.0143275)
Supplement: S5 Table — (XLSX) [file pone.0143275.s012.xlsx]

## Sheet: Sheet1
Name	Sequence
Chd8 5' Fwd	CCAAACTTATTTGGCCTGGA
Chd8 5' Rev	GATGAATTCCCCACATCACC
Chd8 3' Fwd	GGGTCCCTGTCTCTGCATAA
Chd8 3' Rev	GGTGATGATGAAGCATGGTA
CCNE1 Fwd	TGTTTTTGCAAGACCCAGATGA
CCNE1 Rev	GGCTGACTGCTATCCTCGCT
CCNE2 Fwd	GGAACCACAGATGAGGTC
CCNE2 Rev	CGTAAGCAAACTCTTGGAG
