# Supplementary material for: The Chromatin Regulator CHD8 Is a Context-Dependent Mediator of Cell Survival in Murine Hematopoietic Malignancies
Source: PLoS One. 2015 Nov 20;10(11):e0143275. doi: 10.1371/journal.pone.0143275 (PMC4654476; doi:10.1371/journal.pone.0143275)
Supplement: S6 Table — (XLSX) [file pone.0143275.s013.xlsx]

## Sheet: Sheet1
Comparison	X2 Value	df	P Value	Hazard Ratio
Ren-2 vs Chd8-1	18.94	1	< 0.0001	22.54
Ren-2 vs Chd8-2	12.82	1	0.0003	10.1
Ren-2 vs Chd8-4	20.52	1	< 0.0001	27.64
Ren-2 vs Chd8-5	20.52	1	< 0.0001	27.64
Ren-3 vs Chd8-1	19.55	1	< 0.0001	24.57
Ren-3 vs Chd8-2	19.55	1	< 0.0001	24.57
Ren-3 vs Chd8-4	19.55	1	< 0.0001	24.57
Ren-3 vs Chd8-5	19.55	1	< 0.0001	24.57
